# Supplementary material for: Genetic Variability of Gene Expression in Tomato Fruits Ripened on and off the Vine: Cis-Regulatory Elements Associated with Differential Transcription Patterns in the Most Discrepant Variety
Source: Plants (Basel). 2025 Dec 24;15(1):53. doi: 10.3390/plants15010053 (PMC12787370; doi:10.3390/plants15010053)
Supplement: Supplementary file 1 [file plants-15-00053-s001.zip]

Archive with 10 entries (10 files):
- Figure S1.pdf
- Figure S2.pdf
- Figure S3.pdf
- Table S1.pdf
- Table S2.xlsx
- Table S3.pdf
- Table S4.pdf
- Table S5.pdf
- Table S6.pdf
- Table S7.pdf
