# Supplementary material for: Genetic Variability of Gene Expression in Tomato Fruits Ripened on and off the Vine: Cis-Regulatory Elements Associated with Differential Transcription Patterns in the Most Discrepant Variety
Source: Plants (Basel). 2025 Dec 24;15(1):53. doi: 10.3390/plants15010053 (PMC12787370; doi:10.3390/plants15010053)
Supplement: Supplementary file 1 [file plants-15-00053-s001.zip › Table S2.xlsx]

## Sheet: Primer combination A
Genetic variability for gene expression in tomato fruits ripened on and off the vine: cis-regulatory elements are associated with differential transcription patterns in the most discrepant variety
Pereira da Costa, Javier1,2,*; Souza Canada, Eduardo3; Ochogavía, Ana1,4; Rodríguez, Gustavo1,2; Pratta, Guillermo1,2
1IICAR-UNR-CONICET. Instituto de Investigaciones en Ciencias Agrarias de Rosario – Universidad Nacional de Rosario – Consejo Nacional de Investigaciones Científicas y Técnicas. Campo Experimental Villarino S2125ZAA, Zavalla, Santa Fe, Argentina.
2Cátedra de Genética, Facultad de Ciencias Agrarias, Universidad Nacional de Rosario. Campo Experimental Villarino S2125ZAA, Zavalla, Santa Fe, Argentina.
3Plataforma Agrotecnológica Biomolecular - Facultad de Ciencias Agrarias, Universidad Nacional de Rosario. Campo Experimental Villarino S2125ZAA, Zavalla, Santa Fe, Argentina.
4Cátedra de Química Orgánica, Facultad de Ciencias Agrarias de Rosario, Universidad Nacional de Rosario. Campo Experimental Villarino S2125ZAA, Zavalla, Santa Fe, Argentina.
*Corresponding author: jpereira@unr.edu.ar; Tel.: +54-341-528-8940; Fax: +54-341-528-8940
GPA
Analysis of Variance
Sum of Square within by cases
	Consensus	Redisual	Total	Proportional Consensus
Caimanta	0.878	0.041	0.919	0.955
NOR	0.924	0.32	0.956	0.967
LA1385	0.653	0.021	0.674	0.969
LA0722	0.335	0.116	0.451	0.744
Total	2.791	0.209	3	0.93
Sum of Square by groups
	Consensus	Redisual	Total	Proportional Consensus
Group 1	0.788	0.139	0.926	0.85
Group 2	1.01	0.031	1.041	0.97
Group 3	0.993	0.039	1.032	0.962
Total	2.791	0.209	3	0.93
Analysis of variance from Generalized Procrustes Analysis (GPA) using three groups of variables. Group 1: phenotytic traits such as post-harvest life, days elapsed from the mature green stage to the breaker stage, and days elapsed from the breaker stage to the ripe red stage. Group 2: cDNA-AFLP profile obtained from primer combination A in plant-ripened fruits. Group 3: cDNA-AFLP profile obtained…

## Sheet: Primer combination B
Genetic variability for gene expression in tomato fruits ripened on and off the vine: cis-regulatory elements are associated with differential transcription patterns in the most discrepant variety
Pereira da Costa, Javier1,2,*; Souza Canada, Eduardo3; Ochogavía, Ana1,4; Rodríguez, Gustavo1,2; Pratta, Guillermo1,2
1IICAR-UNR-CONICET. Instituto de Investigaciones en Ciencias Agrarias de Rosario – Universidad Nacional de Rosario – Consejo Nacional de Investigaciones Científicas y Técnicas. Campo Experimental Villarino S2125ZAA, Zavalla, Santa Fe, Argentina.
2Cátedra de Genética, Facultad de Ciencias Agrarias, Universidad Nacional de Rosario. Campo Experimental Villarino S2125ZAA, Zavalla, Santa Fe, Argentina.
3Plataforma Agrotecnológica Biomolecular - Facultad de Ciencias Agrarias, Universidad Nacional de Rosario. Campo Experimental Villarino S2125ZAA, Zavalla, Santa Fe, Argentina.
4Cátedra de Química Orgánica, Facultad de Ciencias Agrarias de Rosario, Universidad Nacional de Rosario. Campo Experimental Villarino S2125ZAA, Zavalla, Santa Fe, Argentina.
*Corresponding author: jpereira@unr.edu.ar; Tel.: +54-341-528-8940; Fax: +54-341-528-8940
GPA
Analysis of Variance
Sum of Square within by cases
	Consensus	Redisual	Total	Proportional Consensus
Caimanta	0.814	0.04	0.854	0.953
NOR	0.929	0.031	0.96	0.967
LA1385	0.661	0.024	0.685	0.964
LA0722	0.378	0.123	0.501	0.754
Total	2.781	0.219	3	0.927
Sum of Square by groups
	Consensus	Redisual	Total	Proportional Consensus
Group 1	0.778	0.145	0.923	0.843
Group 2	0.998	0.039	1.037	0.963
Group 3	0.1005	0.035	1.04	0.966
Total	2.781	0.219	3	0.927
Analysis of variance from Generalized Procrustes Analysis (GPA) using three groups of variables. Group 1: phenotytic traits such as post-harvest life, days elapsed from the mature green stage to the breaker stage, and days elapsed from the breaker stage to the ripe red stage. Group 2: cDNA-AFLP profile obtained from primer combination B in plant-ripened fruits. Group 3: cDNA-AFLP profile obtained…

## Sheet: Primer combination C
Genetic variability for gene expression in tomato fruits ripened on and off the vine: cis-regulatory elements are associated with differential transcription patterns in the most discrepant variety
Pereira da Costa, Javier1,2,*; Souza Canada, Eduardo3; Ochogavía, Ana1,4; Rodríguez, Gustavo1,2; Pratta, Guillermo1,2
1IICAR-UNR-CONICET. Instituto de Investigaciones en Ciencias Agrarias de Rosario – Universidad Nacional de Rosario – Consejo Nacional de Investigaciones Científicas y Técnicas. Campo Experimental Villarino S2125ZAA, Zavalla, Santa Fe, Argentina.
2Cátedra de Genética, Facultad de Ciencias Agrarias, Universidad Nacional de Rosario. Campo Experimental Villarino S2125ZAA, Zavalla, Santa Fe, Argentina.
3Plataforma Agrotecnológica Biomolecular - Facultad de Ciencias Agrarias, Universidad Nacional de Rosario. Campo Experimental Villarino S2125ZAA, Zavalla, Santa Fe, Argentina.
4Cátedra de Química Orgánica, Facultad de Ciencias Agrarias de Rosario, Universidad Nacional de Rosario. Campo Experimental Villarino S2125ZAA, Zavalla, Santa Fe, Argentina.
*Corresponding author: jpereira@unr.edu.ar; Tel.: +54-341-528-8940; Fax: +54-341-528-8940
GPA
Analysis of Variance
Sum of Square within by cases
	Consensus	Redisual	Total	Proportional Consensus
Caimanta	0.728	0.036	0.763	0.953
NOR	0.956	0.029	0.985	0.971
LA1385	0.713	0.023	0.736	0.969
LA0722	0.39	0.126	0.516	0.755
Total	2.787	0.213	3	0.929
Sum of Square by groups
	Consensus	Redisual	Total	Proportional Consensus
Group 1	0.784	0.141	0.925	0.847
Group 2	0.986	0.043	1.03	0.958
Group 3	1.017	0.029	1.045	0.973
Total	2.787	0.213	3	0.929
Analysis of variance from Generalized Procrustes Analysis (GPA) using three groups of variables. Group 1: phenotytic traits such as post-harvest life, days elapsed from the mature green stage to the breaker stage, and days elapsed from the breaker stage to the ripe red stage. Group 2: cDNA-AFLP profile obtained from primer combination C in plant-ripened fruits. Group 3: cDNA-AFLP profile obtained…

## Sheet: Primer combination D
Genetic variability for gene expression in tomato fruits ripened on and off the vine: cis-regulatory elements are associated with differential transcription patterns in the most discrepant variety
Pereira da Costa, Javier1,2,*; Souza Canada, Eduardo3; Ochogavía, Ana1,4; Rodríguez, Gustavo1,2; Pratta, Guillermo1,2
1IICAR-UNR-CONICET. Instituto de Investigaciones en Ciencias Agrarias de Rosario – Universidad Nacional de Rosario – Consejo Nacional de Investigaciones Científicas y Técnicas. Campo Experimental Villarino S2125ZAA, Zavalla, Santa Fe, Argentina.
2Cátedra de Genética, Facultad de Ciencias Agrarias, Universidad Nacional de Rosario. Campo Experimental Villarino S2125ZAA, Zavalla, Santa Fe, Argentina.
3Plataforma Agrotecnológica Biomolecular - Facultad de Ciencias Agrarias, Universidad Nacional de Rosario. Campo Experimental Villarino S2125ZAA, Zavalla, Santa Fe, Argentina.
4Cátedra de Química Orgánica, Facultad de Ciencias Agrarias de Rosario, Universidad Nacional de Rosario. Campo Experimental Villarino S2125ZAA, Zavalla, Santa Fe, Argentina.
*Corresponding author: jpereira@unr.edu.ar; Tel.: +54-341-528-8940; Fax: +54-341-528-8940
GPA
Analysis of Variance
Sum of Square within by cases
	Consensus	Redisual	Total	Proportional Consensus
Caimanta	0.656	0.029	0.685	0.958
NOR	1.152	0.016	1.168	0.986
LA1385	0.634	0.021	0.656	0.968
LA0722	0.388	0.103	0.491	0.79
Total	2.831	0.169	3	0.944
Sum of Square by groups
	Consensus	Redisual	Total	Proportional Consensus
Group 1	0.843	0.108	0.951	0.887
Group 2	0.975	0.04	1.015	0.96
Group 3	1.013	0.021	1.034	0.979
Total	2.831	0.169	3	0.944
Analysis of variance from Generalized Procrustes Analysis (GPA) using three groups of variables. Group 1: phenotytic traits such as post-harvest life, days elapsed from the mature green stage to the breaker stage, and days elapsed from the breaker stage to the ripe red stage. Group 2: cDNA-AFLP profile obtained from primer combination D in plant-ripened fruits. Group 3: cDNA-AFLP profile obtained…

## Sheet: Primer combination E
Genetic variability for gene expression in tomato fruits ripened on and off the vine: cis-regulatory elements are associated with differential transcription patterns in the most discrepant variety
Pereira da Costa, Javier1,2,*; Souza Canada, Eduardo3; Ochogavía, Ana1,4; Rodríguez, Gustavo1,2; Pratta, Guillermo1,2
1IICAR-UNR-CONICET. Instituto de Investigaciones en Ciencias Agrarias de Rosario – Universidad Nacional de Rosario – Consejo Nacional de Investigaciones Científicas y Técnicas. Campo Experimental Villarino S2125ZAA, Zavalla, Santa Fe, Argentina.
2Cátedra de Genética, Facultad de Ciencias Agrarias, Universidad Nacional de Rosario. Campo Experimental Villarino S2125ZAA, Zavalla, Santa Fe, Argentina.
3Plataforma Agrotecnológica Biomolecular - Facultad de Ciencias Agrarias, Universidad Nacional de Rosario. Campo Experimental Villarino S2125ZAA, Zavalla, Santa Fe, Argentina.
4Cátedra de Química Orgánica, Facultad de Ciencias Agrarias de Rosario, Universidad Nacional de Rosario. Campo Experimental Villarino S2125ZAA, Zavalla, Santa Fe, Argentina.
*Corresponding author: jpereira@unr.edu.ar; Tel.: +54-341-528-8940; Fax: +54-341-528-8940
GPA
Analysis of Variance
Sum of Square within by cases
	Consensus	Redisual	Total	Proportional Consensus
Caimanta	0.622	0.046	0.668	0.932
NOR	0.935	0.029	0.964	0.97
LA1385	0.686	0.024	0.709	0.967
LA0722	0.491	0.168	0.659	0.745
Total	2.734	0.169	3	0.911
Sum of Square by groups
	Consensus	Redisual	Total	Proportional Consensus
Group 1	0.725	0.177	0.902	0.804
Group 2	1.005	0.044	1.049	0.958
Group 3	1.005	0.044	1.049	0.958
Total	2.734	0.266	3	0.911
Analysis of variance from Generalized Procrustes Analysis (GPA) using three groups of variables. Group 1: phenotytic traits such as post-harvest life, days elapsed from the mature green stage to the breaker stage, and days elapsed from the breaker stage to the ripe red stage. Group 2: cDNA-AFLP profile obtained from primer combination E in plant-ripened fruits. Group 3: cDNA-AFLP profile obtained…

## Sheet: Primer combination F
Genetic variability for gene expression in tomato fruits ripened on and off the vine: cis-regulatory elements are associated with differential transcription patterns in the most discrepant variety
Pereira da Costa, Javier1,2,*; Souza Canada, Eduardo3; Ochogavía, Ana1,4; Rodríguez, Gustavo1,2; Pratta, Guillermo1,2
1IICAR-UNR-CONICET. Instituto de Investigaciones en Ciencias Agrarias de Rosario – Universidad Nacional de Rosario – Consejo Nacional de Investigaciones Científicas y Técnicas. Campo Experimental Villarino S2125ZAA, Zavalla, Santa Fe, Argentina.
2Cátedra de Genética, Facultad de Ciencias Agrarias, Universidad Nacional de Rosario. Campo Experimental Villarino S2125ZAA, Zavalla, Santa Fe, Argentina.
3Plataforma Agrotecnológica Biomolecular - Facultad de Ciencias Agrarias, Universidad Nacional de Rosario. Campo Experimental Villarino S2125ZAA, Zavalla, Santa Fe, Argentina.
4Cátedra de Química Orgánica, Facultad de Ciencias Agrarias de Rosario, Universidad Nacional de Rosario. Campo Experimental Villarino S2125ZAA, Zavalla, Santa Fe, Argentina.
*Corresponding author: jpereira@unr.edu.ar; Tel.: +54-341-528-8940; Fax: +54-341-528-8940
GPA
Analysis of Variance
Sum of Square within by cases
	Consensus	Redisual	Total	Proportional Consensus
Caimanta	0.644	0.05	0.694	0.928
NOR	0.899	0.032	0.931	0.966
LA1385	0.628	0.3	0.657	0.955
LA0722	0.539	0.179	0.718	0.75
Total	2.709	0.291	3	0.903
Sum of Square by groups
	Consensus	Redisual	Total	Proportional Consensus
Group 1	0.697	0.194	0.891	0.782
Group 2	1.008	0.048	1.056	0.955
Group 3	1.004	0.049	1.054	0.953
Total	2.709	0.291	3	0.903
Analysis of variance from Generalized Procrustes Analysis (GPA) using three groups of variables. Group 1: phenotytic traits such as post-harvest life, days elapsed from the mature green stage to the breaker stage, and days elapsed from the breaker stage to the ripe red stage. Group 2: cDNA-AFLP profile obtained from primer combination F in plant-ripened fruits. Group 3: cDNA-AFLP profile obtained…

## Sheet: PCoo
Genetic variability for gene expression in tomato fruits ripened on and off the vine: cis-regulatory elements are associated with differential transcription patterns in the most discrepant variety
Pereira da Costa, Javier1,2,*; Souza Canada, Eduardo3; Ochogavía, Ana1,4; Rodríguez, Gustavo1,2; Pratta, Guillermo1,2
1IICAR-UNR-CONICET. Instituto de Investigaciones en Ciencias Agrarias de Rosario – Universidad Nacional de Rosario – Consejo Nacional de Investigaciones Científicas y Técnicas. Campo Experimental Villarino S2125ZAA, Zavalla, Santa Fe, Argentina.
2Cátedra de Genética, Facultad de Ciencias Agrarias, Universidad Nacional de Rosario. Campo Experimental Villarino S2125ZAA, Zavalla, Santa Fe, Argentina.
3Plataforma Agrotecnológica Biomolecular - Facultad de Ciencias Agrarias, Universidad Nacional de Rosario. Campo Experimental Villarino S2125ZAA, Zavalla, Santa Fe, Argentina.
4Cátedra de Química Orgánica, Facultad de Ciencias Agrarias de Rosario, Universidad Nacional de Rosario. Campo Experimental Villarino S2125ZAA, Zavalla, Santa Fe, Argentina.
*Corresponding author: jpereira@unr.edu.ar; Tel.: +54-341-528-8940; Fax: +54-341-528-8940
GPA
Analysis of Variance
Sum of Square within by cases
	Consensus	Redisual	Total	Proportional Consensus
Caimanta	0.813	0.048	0.861	0.945
NOR	0.835	0.046	0.880	0.948
LA1385	0.710	0.031	0.741	0.958
LA0722	0.383	0.134	0.517	0.741
Total	2741	0.259	3	0.914
Sum of Square by groups
	Consensus	Redisual	Total	Proportional Consensus
Group 1	0.756	0.161	0.917	0.824
Group 2	0.989	0.05	1040	0.952
Group 3	0.997	0.047	1043	0.955
Total	0.2741	0.259	3	0.914
Analysis of variance from Generalized Procrustes Analysis (GPA) using three groups of variables. Group 1: phenotytic traits such as post-harvest life, days elapsed from the mature green stage to the breaker stage, and days elapsed from the breaker stage to the ripe red stage. Group 2: first and second principal coordintes building from cDNA-AFLP profiles dervied from each primer combinations (A, …
